# Supplementary material for: BAF155 methylation drives metastasis by hijacking super-enhancers and subverting anti-tumor immunity
Source: Nucleic Acids Res. 2021 Nov 19;49(21):12211–33. doi: 10.1093/nar/gkab1122 (PMC8643633; doi:10.1093/nar/gkab1122)
Supplement: gkab1122_Supplemental_Files [file gkab1122_supplemental_files.zip]

Archive with 4 entries (4 files):
- 20211004 BAF155-BRD4_supl.pdf
- Supplementary Movie 1_Control_MDA-MB-468.mp4
- Supplementary Movie 2_JQ1_MDA-MB-468.mp4
- Supplementary Movie 3_TP064_MDA-MB-468.mp4
